# Supplementary material for: Can strenuous exercise harm the heart? Insights from a study of cardiovascular neural regulation in amateur triathletes
Source: PLoS One. 2019 May 7;14(5):e0216567. doi: 10.1371/journal.pone.0216567 (PMC6504093; doi:10.1371/journal.pone.0216567)
Supplement: S1 File — Original data set of the enrolled population (11 amateur triathletes and 11 age-matched healthy controls). (XLSX) [file pone.0216567.s001.xlsx]

## Sheet: Controls
REST															TILT
Name	Sex	RR	RR variance	LF a,RR	LF nu,RR	HF a,RR	HF nu,RR	SAP	SAP variance	LF abs	Bursts/min	Bursts/100 beats	Bursts/HR		RR	RR variance	LF a,RR	LF nu,RR	HF a,RR	HF nu,RR	SAP	SAP variance	LF abs	Bursts/min	Bursts/100 beats	Bursts/HR		Sex	Weight	Height	Age	BSA	LAD	IVS	PW	LVEDD	LVEDSD	LVEDV	LVESV	EF
C001	M	816	1754	669.5	57.39	451.1	38.67	118	3.87	0.911					683	825.1	608.5	73.75	97.595	11.833	100	7.04	4.15					M	58	1.6	26	1.595	34	7	9	45	29	106	47	56
C002	M	1060	2519	930.2	19.56	689.8	41	122	10.8	3.369					705	3968	2450.7	67.696	1006.7	27.81	119	50.2	13.35					M	73	1.88	25	1.977	32	9	7	48	30	105	46	56
C003	M	866	1483	700.2	46.85	340.7	28.64	134	5.49	2.075	7	54	9.52		645	252.5	279	77	39.25	16.841	130	6.96	5.1	26	43	27.95		M	74	1.85	24	1.966	33	8	8	48	31	111	51	54
C004	M	1110	4456	1028	40.99	1467.8	58.51	97.7	2.36	0.37	7	16	12.3667		741	2951	1927	82.93	350	15.058	106	13.9	8.36	36	42	44.46		M	77	1.83	24	1.983	32	8	8	47	30	110	49	55
C005	M	920	2075	1045	54.75	752.57	41	124	2.01	0.357	13	20	18.7633		659	1240	979.67	71.221	317.148	26.82	125	11.2	6.94	13	15	14.2783		M	75	1.82	24	1.953	31	9	8	47	28	109	49	55
C006	F	863	1225	320.6	52.4	224.71	37	108	2.23	0.558	12	20	24		567	407.1	542	83.58	39.308	13.54	127	4.26	3.053	41.6667	40	39.375		F	56	1.69	26	1.635	34	7	8	45	28	108	48	56
C007	M	824	3770	925.6	31.13	1721.79	46	125	3.88	2.08	17	29	26.0667		579	3667	1644	75.23	384.2	17.583	125	21.5	11.8	24	28	23.16		M	74	1.83	24	1.95	31	9	10	50	31	120	54	55
C008	M	997	5222	2360	52.41	2062	45.8	133	17.5	4.98	16	27	23.0133		743	1124	408.8	79.72	69.55	13.56	119	23.2	21.5	32	43	39.6267		M	78	1.85	23	2.01	27	8	8	47	30	106	47	56
C009	F	813	1297	517.1	49	221.4	50	126	7.01	0.79	3	6	4.12		616	578.6	434.8	75.14	136.2	23.55	129	14.5	9.44	15	16	15.4		F	57	1.68	29	1.64	31	7	7	48	31	105	46	56
C010	F	1050	3097	988.44	40.74	1426	55.58	122	5.14	1.72	14	23	23.2633		692	1722	863.8	72.41	272.44	21.87	115	22.3	8.49					F	52	1.58	22	1.509	30	6	8	47	30	107	48	55
C011	M	964	1624	305.8	53.56	243.5	42.64	111	10.3	3.46	8	14	10.84		547	648.2	482.2	74.44	142.2	21.95	117	36	12	18.5	24	16.8658		M	76	187	26	2	28	10	10	46	32	110	48	56
		ΔRR	ΔRR variance	ΔLFa,RR	ΔLFnu,RR	ΔHFa,RR	ΔHFnu,RR	ΔSAP	ΔSAP variance	ΔLFa,SAP	Δbursts/min	Δbursts/100 beats	Δbursts/HR
C001	M	-133	-928.9	-61	16.36	-353.505	-26.837	-18	3.17	3.239
C002	M	-355	1449	1520.5	48.136	316.9	-13.19	-3	39.4	9.981
C003	M	-221	-1230.5	-421.2	30.15	-301.45	-11.799	-4	1.47	3.025	19	-11	18.43
C004	M	-369	-1505	899	41.94	-1117.8	-43.452	8.3	11.54	7.99	29	26	32.0933
C005	M	-261	-835	-65.33	16.471	-435.422	-14.18	1	9.19	6.583	0	-5	-4.485
C006	F	-296	-817.9	221.4	31.18	-185.402	-23.46	19	2.03	2.495	29.6667	20	15.375
C007	M	-245	-103	718.4	44.1	-1337.59	-28.417	0	17.62	9.72	7	-1	-2.90667
C008	M	-254	-4098	-1951.2	27.31	-1992.45	-32.24	-14	5.7	16.52	16	16	16.6133
C009	F	-197	-718.4	-82.3	26.14	-85.2	-26.45	3	7.49	8.65	12	10	11.28
C010	F	-358	-1375	-124.64	31.67	-1153.56	-33.71	-7	17.16	6.77
C011	M	-417	-975.8	176.4	20.88	-101.3	-20.69	6	25.7	8.54	10.5	10	6.02583

## Sheet: Athletes
REST															TILT
Name	Sex	RR	RR variance	LF a,RR	LF nu,RR	HF a,RR	HF nu,RR	SAP	SAP variance	LF abs	Bursts/min	Bursts/100 beats	Bursts/HR		RR	RR variance	LF a,RR	LF nu,RR	HF a,RR	HF nu,RR	SAP	SAP variance	LF abs	Bursts/min	Bursts/100 beats	Bursts/HR		Sex	Weight	Height	Age	BSA	LAD	IVS	PW	LVEDD	LVEDSD	LVEDV	LVESV	EF		race (min)	race (min)
A001	F	1010	11310	5861	64.5	2784.4	24	126	3.74	1.786					644	1768	687.8	93.2	40.95	5.55	129	13.9	9.32					F	67	1.78	22	1.83	32	10	10	57	33	128	63	50			208
A002	M	909	1785	404.4	57.62	271.43	38.67	126	12.3	2.38	17	25	28.9		738	1978	1091	86.81	141.21	11.23	137	11.7	9.04	32	45	39.36		M	78	1.88	24	2.03	36	12	11	55	36	128	64	50		167
A003	M	863	2821	1250	45.51	1497.1	22.57	119	12.4	2.15	15	23	21.575		767	2906	1617	91.45	108.3	6.128	128	15	6.12	35	57	44.7417		M	75	1.82	24	1.95	35	11	10	54	34	125	60	52		160
A004	M	1118	14000	4390	59.63	2666.3	26.05	103	21.6	1.82					1090	18120	6910	77.58	1726.5	19.386	104	15.7	7.36					M	74	183	23	1.95	34	10	10	55	32	134	62	54		174
A005	M	826	701.6	242.5	66.8	109.06	30.048	114	16.3	3.8	11	19	15.8033		640	1783	620.5	92.34	44.67	6.65	136	28	13.7	28	40	29.8667		M	75	1.82	26	1.95	35	12	11	53	36	127	55	57		159
A006	F	1380	11000	3994	58.55	2565.4	26.76	95	5.47	1.06	22	47	50.6		835	11980	4652.2	73.96	1285.1	20.431	112	26.4	10.087	25.25	51	35.1396		F	55	1.65	25	1.595	36	10	10	52	34	138	61	56			179
A007	M	1030	3921	1010	65.84	531.1	34.63	124	7.52	4.63	20	44	34.3333		763	1666	895.8	89.67	85.74	8.583	137	12.4	8.44	48.8	66	62.0573		M	77	1.87	25	2.015	34	11	11	53	36	128	58	55		158
A008	F	1240	11450	4972.7	52.003	3893	40.71	113	26.8	8.56					694	1054	739.9	94.69	41.477	5.308	99	20	12.24					F	56	1.68	31	1.628	35	9	10	54	37	130	56	57			188
A009	F	1050	7634	4222	57.21	2644.8	35.84	107	3.04	1.371	15	29	26.75		1100	5874	2571.4	84.18	410.4	13.436	106	4.23	1.837	28	27	51.3333		F	52	1.58	19	1.509	36	11	11	53	36	132	64	52			184
A010	M	1020	2729	1181	50	1081.64	42.89	109	12.1	8.99	16	26	27.2		743	2805	2282	81.94	471.6	16.93	97	22.8	15.2	26	35	32.1967		M	77	1.84	18	1.99	37	12	11	52	36	141	62	56		177
A011	M	1270	2734	798.7	57.67	750	42.33	130	7.68	3.511	30	49	64.5		793	1384	582.4	90.83	50.66	7.902	130	30.7	22.3	35	70	46.2583		M	74	1.85	23	1.95	36	9	10	53	35	139	67	52		183
		ΔRR	ΔRR variance	ΔLFa,RR	ΔLFnu,RR	ΔHFa,RR	ΔHFnu,RR	ΔSAP	ΔSAP variance	ΔLFa,SAP	Δbursts/min	Δbursts/100 beats	Δbursts/HR
A001	F	-366	-9542	-5173.2	28.7	-2743.45	-18.45	3	10.16	7.534
A002	M	-171	193	686.6	29.19	-130.22	-27.44	11	-0.6	6.66	15	20	10.46
A003	M	-96	85	367	45.94	-1388.8	-16.442	9	2.6	3.97	20	34	23.1667
A004	M	-28	4120	2520	17.95	-939.8	-6.664	1	-5.9	5.54
A005	M	-186	1081.4	378	25.54	-64.39	-23.398	22	11.7	9.9	17	21	14.0633
A006	F	-545	980	658.2	15.41	-1280.3	-6.329	17	20.93	9.027	3.25	4	-15.4604
A007	M	-267	-2255	-114.2	23.83	-445.36	-26.047	13	4.88	3.81	28.8	22	27.724
A008	F	-546	-10396	-4232.8	42.687	-3851.52	-35.402	-14	-6.8	3.68
A009	F	50	-1760	-1650.6	26.97	-2234.4	-22.404	-1	1.19	0.466	13	-2	24.5833
A010	M	-277	76	1101	31.94	-610.04	-25.96	-12	10.7	6.21	10	9	4.99667
A011	M	-477	-1350	-216.3	33.16	-699.34	-34.428	0	23.02	18.789	5	21	-18.2417
